# Supplementary material for: Predictors of Parental Recall of Newborn Hearing Screening Program in Saudi Arabia
Source: Healthcare (Basel). 2023 May 8;11(9):1357. doi: 10.3390/healthcare11091357 (PMC10177918; doi:10.3390/healthcare11091357)
Supplement: Supplementary file 1 [file healthcare-11-01357-s001.zip]

Archive with 1 entries (1 files):
- healthcare-2265128-supplementary.pdf
